# Supplementary material for: Barriers to Antiretroviral Therapy Adherence Among Children in Ekurhuleni, South Africa: A Descriptive Study
Source: Int J Environ Res Public Health. 2026 May 8;23(5):623. doi: 10.3390/ijerph23050623 (PMC13206197; doi:10.3390/ijerph23050623)
Supplement: Supplementary file 1 [file ijerph-23-00623-s001.zip]

Archive with 1 entries (1 files):
- ijerph-4116391-supplementary.pdf
